# Supplementary material for: Crotalphine Modulates Microglia M1/M2 Phenotypes and Induces Spinal Analgesia Mediated by Opioid-Cannabinoid Systems
Source: Int J Mol Sci. 2022 Sep 30;23(19):11571. doi: 10.3390/ijms231911571 (PMC9569646; doi:10.3390/ijms231911571)
Supplement: Supplementary file 1 [file ijms-23-11571-s001.zip]

Archive with 1 entries (1 files):
- ijms-1820899-supplementary.pdf
